# Supplementary material for: Laser communications system with drones as relay medium for healthcare applications
Source: PeerJ Comput Sci. 2024 Feb 7;10:e1759. doi: 10.7717/peerj-cs.1759 (PMC10909153; doi:10.7717/peerj-cs.1759)
Supplement: Supplemental Information 1 [file peerj-cs-10-1759-s001.zip]

Archive with 12 entries (6 files):
- Codes/GPSCode/
- Codes/GPSCode/GPSCode.ino
- Codes/pointerPi.py
- Codes/ReceiverTAM/
- Codes/ReceiverTAM/ReceiverTAM.ino
- Codes/Transmission%/
- Codes/Transmission%/Receiver/
- Codes/Transmission%/Receiver/Receiver.ino
- Codes/Transmission%/Transmitter/
- Codes/Transmission%/Transmitter/Transmitter.ino
- Codes/TransmitterTAM/
- Codes/TransmitterTAM/TransmitterTAM.ino
