# Supplementary material for: Laser communications system with drones as relay medium for healthcare applications
Source: PeerJ Comput Sci. 2024 Feb 7;10:e1759. doi: 10.7717/peerj-cs.1759 (PMC10909153; doi:10.7717/peerj-cs.1759)
Supplement: Supplemental Information 1 [file peerj-cs-10-1759-s001.zip › Codes/GPSCode/GPSCode.ino]

#include <WiFi.h>
#include <HardwareSerial.h>
#include <TinyGPS++.h>

// const char* ssid = "Wu-Tang LAN";
// const char* password = "theEyeseesall#369";

const char* ssid = "Three Barker";
const char* password = "Barker@2022";

const char* server_ip = "192.168.1.68";
const int server_port = 12345;

const unsigned long GPSBaud = 9600;

HardwareSerial gpsSerial(1);
TinyGPSPlus gps;

void setup() {
  Serial.begin(115200);

  // Set up GPS
  gpsSerial.begin(GPSBaud, SERIAL_8N1, 12, 15);

  // Connect to Wi-Fi
  WiFi.begin(ssid, password);
  while (WiFi.status() != WL_CONNECTED) {
    delay(1000);
    Serial.println("Connecting to Wi-Fi...");
  }
  Serial.println("Connected to Wi-Fi");
}

void loop() {
  while (gpsSerial.available() > 0) {
    gps.encode(gpsSerial.read());
    if (gps.location.isUpdated()) {
      WiFiClient client;
      if (client.connect(server_ip, server_port)) {
        String data = String(gps.location.lat(), 6) + "," + String(gps.location.lng(), 6);
        client.println(data);
        client.flush();
      }
      client.stop();
    }
  }
  delay(1000);
}
