# Supplementary material for: Laser communications system with drones as relay medium for healthcare applications
Source: PeerJ Comput Sci. 2024 Feb 7;10:e1759. doi: 10.7717/peerj-cs.1759 (PMC10909153; doi:10.7717/peerj-cs.1759)
Supplement: Supplemental Information 1 [file peerj-cs-10-1759-s001.zip › Codes/pointerPi.py]

from djitellopy import Tello
from math import sin, cos, sqrt, atan2, radians, degrees
import socket

R = 6371000  # Earth's radius in meters

ground_station_lat = 12.971598  # Replace with ground station's latitude
ground_station_lon = 77.594566  # Replace with ground station's longitude

def haversine_distance(lat1, lon1, lat2, lon2):
    lat1, lon1, lat2, lon2 = map(radians, [lat1, lon1, lat2, lon2])

    dlat = lat2 - lat1
    dlon = lon2 - lon1

    a = sin(dlat / 2)**2 + cos(lat1) * cos(lat2) * sin(dlon / 2)**2
    c = 2 * atan2(sqrt(a), sqrt(1 - a))

    return R * c

def calculate_angles(latitude, longitude):
    distance = haversine_distance(ground_station_lat, ground_station_lon, latitude, longitude)

    dlon = longitude - ground_station_lon
    pan_angle = atan2(sin(dlon), cos(ground_station_lat) * tan(latitude) - sin(ground_station_lat) * cos(dlon))
    pan_angle = degrees(pan_angle)

    tilt_angle = 0

    return pan_angle, tilt_angle

def handle_client(client_socket):
    while True:
        data = client_socket.recv(1024).decode()

        if not data:
            break

        lat, lon = map(float, data.strip().split(','))

        pan_angle, tilt_angle = calculate_angles(lat, lon)
        pt.servo_position(1, pan_angle)
        pt.servo_position(2, tilt_angle)

        print(f"Lat: {lat}, Lon: {lon}, Pan: {pan_angle}, Tilt: {tilt_angle}")

tello = Tello()
tello.connect()
tello.streamon()

server = socket.socket(socket.AF_INET, socket.SOCK_STREAM)
server.bind(('0.0.0.0', 12345))
server.listen(1)

print("Server listening for connections...")

while True:
    client_socket, client_address = server.accept()
    print(f"Connection from {client_address}")

    handle_client(client_socket)

    client_socket.close()
