# Supplementary material for: Laser communications system with drones as relay medium for healthcare applications
Source: PeerJ Comput Sci. 2024 Feb 7;10:e1759. doi: 10.7717/peerj-cs.1759 (PMC10909153; doi:10.7717/peerj-cs.1759)
Supplement: Supplemental Information 1 [file peerj-cs-10-1759-s001.zip › Codes/ReceiverTAM/ReceiverTAM.ino]

#include <Adafruit_ILI9341.h> // Include the TFT LCD library
#include <SPI.h>

Adafruit_ILI9341 tft = Adafruit_ILI9341(10, 9, 8, 7, 6, 5);

#define SOLARPIN A0
#define THRESHOLD 500
const int sampleRate = 10000; // 10 kHz sample rate
const int transmitDuration = 20;

const int audioOutPin = 11; // Pin connected to the speaker

void setup() {
  pinMode(SOLARPIN, INPUT);
  pinMode(audioOutPin, OUTPUT);
  Serial.begin(9600);
  
  tft.begin(); // Initialize the TFT LCD screen
  tft.setRotation(3); // Adjust the screen rotation if needed
  tft.fillScreen(ILI9341_BLACK); // Clear the screen
}

void loop() {
  int reading = analogRead(SOLARPIN);

  if (reading > THRESHOLD) {
    char dataType = receiveChar();
    
    if (dataType == (char)1) {
      receiveText();
    } else if (dataType == (char)2) {
      receiveAudio();
    } else if (dataType == (char)3) {
      receiveImage();
    }
  }
}

void receiveText() {
  String receivedMessage = "";
  char receivedChar;

  while ((receivedChar = receiveChar()) != '\n') {
    receivedMessage += receivedChar;
  }

  Serial.println("Received text: " + receivedMessage);
}

void receiveAudio() {
  unsigned long startTime = millis();
  while (millis() - startTime < 10000) { // Receive audio for 10 seconds
    int audioValue = receiveChar();
    int scaledValue = map(audioValue, 0, 255, 0, 1023);

    analogWrite(audioOutPin, scaledValue);
  }
  analogWrite(audioOutPin, 0); // Turn off the speaker after audio reception
}

void receiveImage() {
  for (int i = 0; i < 240; i++) { // Receive each line of the image
    for (int j = 0; j < 320; j++) { // Receive each pixel in the line
      int pixelValue = receiveChar();
      int scaledValue = map(pixelValue, 0, 255, 0, 1023);

      tft.drawPixel(j, i, scaledValue); // Display the received pixel on the screen
    }
  }
}

char receiveChar() {
  delay(transmitDuration);

  byte receivedByte = 0;
  for (int i = 0; i < 8; i++) {
    if (analogRead(SOLARPIN) > THRESHOLD) {
      receivedByte |= (1 << i);
    }
    delay(transmitDuration);
  }
  delay(transmitDuration);

  return (char)receivedByte;
}
