# Supplementary material for: Laser communications system with drones as relay medium for healthcare applications
Source: PeerJ Comput Sci. 2024 Feb 7;10:e1759. doi: 10.7717/peerj-cs.1759 (PMC10909153; doi:10.7717/peerj-cs.1759)
Supplement: Supplemental Information 1 [file peerj-cs-10-1759-s001.zip › Codes/Transmission%/Receiver/Receiver.ino]

// #define SOLARPIN A0
// #define THRESHOLD 500
// const int sampleRate = 10000; // 10 kHz sample rate
// const int transmitDuration = 20;


// void setup() {
//   pinMode(SOLARPIN, INPUT);
//   pinMode(AUDIOOUTPIN, OUTPUT);
//   Serial.begin(9600);
//   }

// void loop() {
//   int reading = analogRead(SOLARPIN);

//   if (reading >  THRESHOLD) {
//     char dataType = receiveChar();
//     receiveText();
//   }
// }

// void receiveText() {
//   String receivedMessage = "";
//   char receivedChar;

//   while ((receivedChar = receiveChar()) != '\n') {
//     receivedMessage += receivedChar;
//   }

//   Serial.println(receivedMessage);
// }


// char receiveChar() {
//   delay(transmitDuration);

//   byte receivedByte = 0;
//   for (int i = 0; i < 8; i++) {
//     if (analogRead(SOLARPIN) > THRESHOLD) {
//       receivedByte |= (1 << i);
//     }
//     delay(transmitDuration);
//   }
//   delay(transmitDuration);

//   return (char)receivedByte;
// }

#define SOLARPIN A0
#define THRESHOLD 500
const int transmitDuration = 20;
bool inTransmissionSession = false;
int totalChars = 0;
int receivedChars = 0;

void setup() {
  pinMode(SOLARPIN, INPUT);
  Serial.begin(9600);
}

char receiveChar() {
  delay(transmitDuration);

  byte receivedByte = 0;
  for (int i = 0; i < 8; i++) {
    if (analogRead(SOLARPIN) > THRESHOLD) {
      receivedByte |= (1 << i);
    }
    delay(transmitDuration);
  }
  delay(transmitDuration);

  return (char)receivedByte;
}


void loop() {
  int reading = analogRead(SOLARPIN);

  if (reading > THRESHOLD) {
    char receivedChar = receiveChar();

    if (receivedChar == '#') {
      // Start transmission session
      inTransmissionSession = true;
      totalChars = 0;
      receivedChars = 0;
    } else if (receivedChar == '$') {
      // End transmission session
      inTransmissionSession = false;

      // Calculate and output success rate
      float successRate = (float)receivedChars / totalChars * 100;
      Serial.print("Transmission success rate: ");
      Serial.print(successRate);
      Serial.println("%");
    } else if (inTransmissionSession) {
      // Count total and received characters
      if (receivedChar >= '1' && receivedChar <= '10') {
        totalChars++;
        receivedChars++;
      } else if (receivedChar >= '0' && receivedChar <= '10') {
        totalChars++;
      }
    }
  }
}
