# Supplementary material for: Laser communications system with drones as relay medium for healthcare applications
Source: PeerJ Comput Sci. 2024 Feb 7;10:e1759. doi: 10.7717/peerj-cs.1759 (PMC10909153; doi:10.7717/peerj-cs.1759)
Supplement: Supplemental Information 1 [file peerj-cs-10-1759-s001.zip › Codes/Transmission%/Transmitter/Transmitter.ino]

const int ledPin = 13;
int transmitDuration = 1; // Duration in microseconds for each bit transmission

void setup() {
  pinMode(ledPin, OUTPUT);
  Serial.begin(9600);
}

void transmitNumber(int number) {
  char c = number + '0'; // Convert number to char
  transmitChar(c);
  transmitChar('\n'); // Newline character signals the end of a number
}

void transmitChar(char c) {
  // Start bit
  digitalWrite(ledPin, HIGH);
  delayMicroseconds(transmitDuration);
  digitalWrite(ledPin, LOW);

  for (int i = 0; i < 8; i++) {
    digitalWrite(ledPin, (c & (1 << i)) >> i);
    delayMicroseconds(transmitDuration);
  }

  // Stop bit
  digitalWrite(ledPin, LOW);
  delayMicroseconds(transmitDuration);
}

void loop() {
  transmitChar('#'); // Start of transmission sequence
  for (int i = 1; i <= 10; i++) {
    transmitNumber(i);
    delay(100); // Delay between each number
  }
  transmitChar('$'); // End of transmission sequence
  delay(1000); // Delay between each cycle of 1-10
}
