# Supplementary material for: Laser communications system with drones as relay medium for healthcare applications
Source: PeerJ Comput Sci. 2024 Feb 7;10:e1759. doi: 10.7717/peerj-cs.1759 (PMC10909153; doi:10.7717/peerj-cs.1759)
Supplement: Supplemental Information 1 [file peerj-cs-10-1759-s001.zip › Codes/TransmitterTAM/TransmitterTAM.ino]

const int ledPin = 13;
const int audioInPin = A0;
const int cameraPin = A1; // Pin connected to the camera module
int sampleRate = 10000; // 10 kHz sample rate
int transmitDuration = 20; // Duration in microseconds for each bit transmission
int menuOption;

void setup() {
  pinMode(ledPin, OUTPUT);
  pinMode(audioInPin, INPUT);
  pinMode(cameraPin, INPUT);
  Serial.begin(9600);
}

void clearSerialBuffer() {
  while (Serial.available() > 0) {
    Serial.read();
  }
}

void transmitText(String message) {
  // Remove the newline character from the message
  message.trim();

  // Send a special identifier for text data
  transmitChar((char)1);

  for (int i = 0; i < message.length(); i++) {
    transmitChar(message[i]);
  }
  transmitChar('\n');
}

void transmitAudio() {
  // Send a special identifier for audio data
  transmitChar((char)2);

  unsigned long startTime = millis();
  while (millis() - startTime < 10000) { // Transmit audio for 10 seconds
    int audioValue = analogRead(audioInPin);
    int scaledValue = map(audioValue, 0, 1023, 0, 255);

    analogWrite(ledPin, scaledValue);
    delayMicroseconds(1000000 / sampleRate);
  }
}

void transmitImage() {
  // Send a special identifier for image data
  transmitChar((char)3);

  for (int i = 0; i < 240; i++) { // Transmit each line of the image
    for (int j = 0; j < 320; j++) { // Transmit each pixel in the line
      int pixelValue = analogRead(cameraPin);
      int scaledValue = map(pixelValue, 0, 1023, 0, 255);

      analogWrite(ledPin, scaledValue);
      delayMicroseconds(1000000 / sampleRate);
    }
  }
}

void transmitChar(char c) {
  // Start bit
  digitalWrite(ledPin, HIGH);
  delay(transmitDuration);
  digitalWrite(ledPin, LOW);

  for (int i = 0; i < 8; i++) {
    digitalWrite(ledPin, (c & (1 << i)) >> i);
    delay(transmitDuration);
  }

  // Stop bit
  digitalWrite(ledPin, LOW);
  delay(transmitDuration);
}

void loop() {
  Serial.println("Enter 1 for text transmission, 2 for audio transmission, or 3 for image transmission:");
  while (!Serial.available());
  menuOption = Serial.parseInt();
  clearSerialBuffer();

  if (menuOption == 1) {
    Serial.println("Enter the text to transmit:");
    while (!Serial.available());
    String message = Serial.readString();
    transmitText(message);
  } else if (menuOption == 2) {
    transmitAudio();
  } else if (menuOption == 3) {
    transmitImage();
  } else {
    Serial.println("Invalid option.");
  }
}
